# Supplementary material for: Heat-Killed Lacticaseibacillus paracasei ATG-E1 Improves Particulate Matter 10 Plus Diesel Exhaust Particles (PM10D)-Induced Airway Inflammation
Source: Int J Mol Sci. 2026 Jul 1;27(13):5940. doi: 10.3390/ijms27135940 (PMC13361942; doi:10.3390/ijms27135940)
Supplement: Supplementary file 1 [file ijms-27-05940-s001.zip]

Archive with 2 entries (2 files):
- Supplementary Figures and Table.pptx
- Supplementary Materials and Methods.pdf
